# Supplementary material for: Asthma Hospitalizations in Children Before and After COVID-19: Insights from Northern Colombia
Source: Clin Pract. 2025 Oct 6;15(10):184. doi: 10.3390/clinpract15100184 (PMC12562370; doi:10.3390/clinpract15100184)
Supplement: Supplementary file 1 [file clinpract-15-00184-s001.zip]

Archive with 1 entries (1 files):
- clinpract-3803737-supplementary.pdf
